# Supplementary material for: Strategy for Fast Decision on Material System Suitability for Continuous Crystallization Inside a Slug Flow Crystallizer
Source: Micromachines (Basel). 2022 Oct 21;13(10):1795. doi: 10.3390/mi13101795 (PMC9610778; doi:10.3390/mi13101795)
Supplement: Supplementary file 1 [file micromachines-13-01795-s001.zip]

Archive with 1 entries (1 files):
- micromachines-1974269 - Supplementary Information.pdf
